# Supplementary material for: Risk Awareness and Attitude of German Farmers towards Biosecurity Measures
Source: Animals (Basel). 2024 Apr 4;14(7):1102. doi: 10.3390/ani14071102 (PMC11010927; doi:10.3390/ani14071102)
Supplement: Supplementary file 1 [file animals-14-01102-s001.zip]

Archive with 2 entries (2 files):
- Supplementary/S1_survey_questionnaire.pdf
- Supplementary/S2_Themes and corresponding codes from the open text field question about further thoughts on biosecurity.pdf
